# Supplementary material for: Infectome Landscape of Rodents and Shrews in Guangdong Province Reveals Diverse Pathogens with Zoonotic Potential in Wildlife
Source: Viruses. 2026 May 21;18(5):584. doi: 10.3390/v18050584 (PMC13211394; doi:10.3390/v18050584)
Supplement: Supplementary file 1 [file viruses-18-00584-s001.zip]

Archive with 2 entries (2 files):
- Supplementary Figures S1-S5 .pdf
- Supplementary Table S1-S5.xlsx
