# Supplementary material for: Infectome Landscape of Rodents and Shrews in Guangdong Province Reveals Diverse Pathogens with Zoonotic Potential in Wildlife
Source: Viruses. 2026 May 21;18(5):584. doi: 10.3390/v18050584 (PMC13211394; doi:10.3390/v18050584)
Supplement: Supplementary file 1 [file viruses-18-00584-s001.zip › Supplementary Table S1-S5.xlsx]

## Sheet: Table S1
S1 Table. Information on sample group and RNA libraries in this study.
NO.	Library	clean reads	Location	Date	Host	Organ	Individual number
1	SG-R-KI01	84267702	Shaoguan	2024	rodents	kidney	4
2	SG-R-KI02	95544612	Shaoguan	2024	rodents	kidney	6
3	HZ-R-KI01	85551132	Huizhou	2021	rodents	kidney	6
4	HZ-R-KI02	72644252	Huizhou	2021	rodents	kidney	4
5	GZ-R-KI01	77321408	Guangzhou	2017-2019	rodents	kidney	6
6	GZ-R-KI02	82682978	Guangzhou	2017-2019	rodents	kidney	6
7	SC-R-KI01	87343120	Shanwei & Chaozhou	2021	rodents	kidney	4
8	ZJ-R-KI01	70511734	Zhangjiang	2017	rodents	kidney	5
9	SG-R-LI01	75948356	Shaoguan	2024	rodents	liver	4
10	SG-R-LI02	85339350	Shaoguan	2024	rodents	liver	6
11	HZ-R-LI01	91316280	Huizhou	2021	rodents	liver	6
12	HZ-R-LI02	71085462	Huizhou	2021	rodents	liver	5
13	GZ-R-LI01	68780006	Guangzhou	2017-2019	rodents	liver	6
14	GZ-R-LI02	36494805	Guangzhou	2017-2019	rodents	liver	5
15	SC-R-LI01	121872818	Shanwei & Chaozhou	2021	rodents	liver	4
16	ZJ-R-LI01	62060902	Zhangjiang	2017	rodents	liver	5
17	SG-R-LU01	70046308	Shaoguan	2024	rodents	lung	4
18	SG-R-LU02	78313580	Shaoguan	2024	rodents	lung	6
19	HZ-R-LU01	105670044	Huizhou	2021	rodents	lung	6
20	HZ-R-LU02	66983012	Huizhou	2021	rodents	lung	5
21	GZ-R-LU01	89332084	Guangzhou	2017-2019	rodents	lung	6
22	GZ-R-LU02	67321486	Guangzhou	2017-2019	rodents	lung	6
23	SC-R-LU01	81429890	Shanwei & Chaozhou	2021	rodents	lung	4
24	ZJ-R-LU01	66415654	Zhangjiang	2017	rodents	lung	5
25	SG-R-SP01	68681142	Shaoguan	2024	rodents	spleen	4
26	SG-R-SP02	70615414	Shaoguan	2024	rodents	spleen	6
27	HZ-R-SP01	132445676	Huizhou	2021	rodents	spleen	6
28	HZ-R-SP02	80445854	Huizhou	2021	rodents	spleen	5
29	GZ-R-SP01	74641232	Guangzhou	2017-2019	rodents	spleen	6
30	GZ-R-SP02	78526306	Guangzhou	2017-2019	rodents	spleen	6
31	ZJ-R-SP01	68508448	Zhangjiang	2021	rodents	spleen	5
32	SC-R-SP01	69506552	Shanwei & Chaozhou	2017	rodents	spleen	3
33	GZ-S-KI01	69927014	Guangzhou	2017	shrews	kidney	4
34	ZJ-S-KI01	69321092	Zhangjiang	2017	shrews	kidney	5
35	HZ-S-KI01	71586562	Huizhou	2021	shrews	kidney	4
36	SW-S-KI01	70817686	Shanwei	2021	shrews	kidney	1
37	SG-S-KI01	76091390	Shaoguan	2024	shrews	kidney	2
38	GZ-S-LI01	69287818	Guangzhou	2017	shrews	liver	4
39	ZJ-S-LI01	70491686	Zhangjiang	2017	shrews	liver	5
40	HZ-S-LI01	79995268	Huizhou	2021	shrews	liver	4
41	SW-S-LI01	65638608	Shanwei	2021	shrews	liver	1
42	SG-S-LI01	66281250	Shaoguan	2024	shrews	liver	2
43	GZ-S-LU01	69706632	Guangzhou	2017	shrews	lung	4
44	ZJ-S-LU01	101228538	Zhangjiang	2017	shrews	lung	5
45	HZ-S-LU01	70461384	Huizhou	2021	shrews	lung	4
46	SW-S-LU01	70149034	Shanwei	2021	shrews	lung	1
47	SG-S-LU01	80662908	Shaoguan	2024	shrews	lung	2
48	GZ-S-SP01	87524722	Guangzhou	2017	shrews	spleen	4
49	ZJ-S-SP01	67037188	Zhangjiang	2017	shrews	spleen	5
50	HZ-S-SP01	98567482	Huizhou	2021	shrews	spleen	4
51	SW-S-SP01	113634898	Shanwei	2021	shrews	spleen	1

## Sheet: Table S2
S2 Table. Summary statistics of assembled contigs from each meta-transcriptomic library
NO.	Library	clean reads	Reads after host depletion	Number of contigs	Mean contig length	N50
1	SG-R-KI01	84267702	32487185	64095	1712.6	1872
2	SG-R-KI02	95544612	31969732	79590	1639.5	1746
3	HZ-R-KI01	85551132	32662745	161410	2017	2397
4	HZ-R-KI02	72644252	29370776	164828	2685.4	3799
5	GZ-R-KI01	77321408	34271797	152651	2198.1	2743
6	GZ-R-KI02	82682978	36533908	116787	1983.3	2328
7	SC-R-KI01	87343120	35813707	149940	2237.6	2816
8	ZJ-R-KI01	70511734	28379903	42294	1646.6	1786
9	SG-R-LI01	75948356	30170804	92552	1562.8	1618
10	SG-R-LI02	85339350	31237479	63558	1629.4	1741
11	HZ-R-LI01	91316280	40624006	168711	2206.6	2761
12	HZ-R-LI02	71085462	31099626	129987	1907.1	2187
13	GZ-R-LI01	68780006	30075622	116480	1824.5	2053
14	GZ-R-LI02	36494805	31983348	160564	1936.5	2242
15	SC-R-LI01	121872818	52498334	136612	2093.8	2534
16	ZJ-R-LI01	62060902	30533758	177192	2323.9	3007
17	SG-R-LU01	70046308	28603549	143800	2010.1	2378
18	SG-R-LU02	78313580	31320141	43075	1594.4	1696
19	HZ-R-LU01	105670044	47290313	167904	1867.7	2122
20	HZ-R-LU02	66983012	30323127	140696	1959.8	2281
21	GZ-R-LU01	89332084	44421730	102924	1704.5	1850
22	GZ-R-LU02	67321486	33354879	150051	1977.1	2318
23	SC-R-LU01	81429890	36615567	135642	2192.8	2735
24	ZJ-R-LU01	66415654	28844524	40417	1610.1	1724
25	SG-R-SP01	68681142	28207063	14823	1633.5	1760
26	SG-R-SP02	70615414	27407394	90775	1235.1	1208
27	HZ-R-SP01	132445676	58870140	153806	2094.4	2538
28	HZ-R-SP02	80445854	36633957	137135	2151.8	2663
29	GZ-R-SP01	74641232	33827417	149582	2176	2689
30	GZ-R-SP02	78526306	35983964	112131	1889.7	2154
31	ZJ-R-SP01	68508448	30566890	137841	2021.7	2399
32	SC-R-SP01	69506552	31711476	135321	1958.7	2290
33	GZ-S-KI01	69927014	28677232	72937	1595.4	1683
34	ZJ-S-KI01	69321092	27826927	104697	1892.7	2162
35	HZ-S-KI01	71586562	29932100	64631	1626.5	1730
36	SW-S-KI01	70817686	28309771	130681	1924.3	2221
37	SG-S-KI01	76091390	28178324	64752	1643.2	1761
38	GZ-S-LI01	69287818	27671337	89415	1319.2	1304
39	ZJ-S-LI01	70491686	27668680	113948	1677.2	1806
40	HZ-S-LI01	79995268	32142336	50721	1606.5	1706
41	SW-S-LI01	65638608	25954027	82449	1641.4	1755
42	SG-S-LI01	66281250	26288234	36090	1664.7	1804
43	GZ-S-LU01	69706632	28268045	80183	1636.8	1750
44	ZJ-S-LU01	101228538	39088033	68337	1690.3	1840
45	HZ-S-LU01	70461384	28754489	46228	1647.2	1773
46	SW-S-LU01	70149034	27992964	65716	1604.7	1693
47	SG-S-LU01	80662908	30420729	55793	1343.9	1336
48	GZ-S-SP01	87524722	31763986	86575	1330.9	1315
49	ZJ-S-SP01	67037188	24675571	86825	1594.6	1671
50	HZ-S-SP01	98567482	37918974	45308	1711	1890
51	SW-S-SP01	113634898	36651067	98536	1662.7	1788

## Sheet: Table S3
S3 Table. Viruses identified in this study.
NO.	Contigs	Accession	Length(bp)	Blastx hits on known viruses	Identity (aa)	Genome type	Order	Family	Genus	specie	Host	Note	Species demarcation criteria in ICTV	Species demarcation criteria used
1	2017ZJCP_k141_20805	C_AA280337.1	1082	Anelloviridae sp.	31.8	ssDNA	Togavirales	Anelloviridae	unclassified Anelloviridae	Anelloviridae sp.	shrews	novel	Based on analysis of ORF1 in its entirety, a cut-off value of 35% nucleotide sequence identity is applied as a demarcation criterion.	ICTV
2	2017ZJCP_k141_85361	C_AA280338.1	1274	Anelloviridae sp.	34.8	ssDNA	Togavirales	Anelloviridae	unclassified Anelloviridae	Anelloviridae sp.	shrews	novel	Based on analysis of ORF1 in its entirety, a cut-off value of 35% nucleotide sequence identity is applied as a demarcation criterion.	ICTV
3	2021SWCP_k141_23596	C_AA280365.1	10849	Jingmen shrew arterivirus 1	60	ssRNA (+)	Nidovirales	Arteriviridae	unclassified Arteriviridae	shrew arterivirus 1	shrews	novel	The taxonomy of the family Arteriviridae is based on DEmARC analyses (Lauber and Gorbalenya 2012) of the genetic divergence in the multiple sequence alignment (MSA) of five concatenated protein domains (3CLpro, NiRAN, RdRp, ZBD and HEL1).It has been advanced several times since the 9th report by the Arteriviridae Study Group in 2012 (Faaberg et al., 2012, Kuhn et al., 2016). The most recent datas…	<90% amino acid identity of RdRp gene
4	2021BLCF_k141_156681	C_AA280363.1	13509	Jingmen shrew arterivirus 1	59.8	ssRNA (+)	Nidovirales	Arteriviridae	unclassified Arteriviridae	shrew arterivirus 1	shrews	novel	The taxonomy of the family Arteriviridae is based on DEmARC analyses (Lauber and Gorbalenya 2012) of the genetic divergence in the multiple sequence alignment (MSA) of five concatenated protein domains (3CLpro, NiRAN, RdRp, ZBD and HEL1).It has been advanced several times since the 9th report by the Arteriviridae Study Group in 2012 (Faaberg et al., 2012, Kuhn et al., 2016). The most recent datas…	<90% amino acid identity of RdRp gene
5	jk2021CZSWP_152303	C_AA280360.1	944	Arteriviridae sp.	82.2	ssRNA (+)	Nidovirales	Arteriviridae	unclassified Arteriviridae	Norway rat arterivirus	rodents	novel	The taxonomy of the family Arteriviridae is based on DEmARC analyses (Lauber and Gorbalenya 2012) of the genetic divergence in the multiple sequence alignment (MSA) of five concatenated protein domains (3CLpro, NiRAN, RdRp, ZBD and HEL1).It has been advanced several times since the 9th report by the Arteriviridae Study Group in 2012 (Faaberg et al., 2012, Kuhn et al., 2016). The most recent datas…	<90% amino acid identity of RdRp gene
6	jk2021CZSWP_L5_153358	C_AA280359.1	14296	Arteriviridae sp.	64.8	ssRNA (+)	Nidovirales	Arteriviridae	unclassified Arteriviridae	Norway rat arterivirus	rodents	novel	The taxonomy of the family Arteriviridae is based on DEmARC analyses (Lauber and Gorbalenya 2012) of the genetic divergence in the multiple sequence alignment (MSA) of five concatenated protein domains (3CLpro, NiRAN, RdRp, ZBD and HEL1).It has been advanced several times since the 9th report by the Arteriviridae Study Group in 2012 (Faaberg et al., 2012, Kuhn et al., 2016). The most recent datas…	<90% amino acid identity of RdRp gene
7	jk2021BLP1_236591	C_AA280358.1	12648	Arteriviridae sp.	79.1	ssRNA (+)	Nidovirales	Arteriviridae	unclassified Arteriviridae	Arteriviridae sp.	rodents	novel	The taxonomy of the family Arteriviridae is based on DEmARC analyses (Lauber and Gorbalenya 2012) of the genetic divergence in the multiple sequence alignment (MSA) of five concatenated protein domains (3CLpro, NiRAN, RdRp, ZBD and HEL1).It has been advanced several times since the 9th report by the Arteriviridae Study Group in 2012 (Faaberg et al., 2012, Kuhn et al., 2016). The most recent datas…	<90% amino acid identity of RdRp gene
8	201709ZJS_k141_189823	C_AA280332.1	948	Arenavirus sp.	96.8	ssRNA (-)	Bunyavirales	Arenaviridae	Mammarenavirus	Mammarenavirus wenzhouense	rodents	known	• virus shares less than 80% nucleotide sequence identity in the S segment and less than 76% identity in the L segment; • association of the virus with a distinct main host or a group of sympatric hosts; • dispersion of the virus in a distinct defined geographical area; • association (or not) with human disease; • virus shares less than 88% NP amino acid sequence identity (Radoshitzky et al., 201…	<90% amino acid identity of RdRp gene
9	201709ZJS_k141_143406	C_AA280331.1	1064	Arenavirus sp.	91.5	ssRNA (-)	Bunyavirales	Arenaviridae	Mammarenavirus	Mammarenavirus wenzhouense	rodents	known	• virus shares less than 80% nucleotide sequence identity in the S segment and less than 76% identity in the L segment; • association of the virus with a distinct main host or a group of sympatric hosts; • dispersion of the virus in a distinct defined geographical area; • association (or not) with human disease; • virus shares less than 88% NP amino acid sequence identity (Radoshitzky et al., 201…	<90% amino acid identity of RdRp gene
10	201709ZJS_k141_41872	C_AA280330.1	1071	Mammarenavirus wenzhouense	90.8	ssRNA (-)	Bunyavirales	Arenaviridae	Mammarenavirus	Mammarenavirus wenzhouense	rodents	known	• virus shares less than 80% nucleotide sequence identity in the S segment and less than 76% identity in the L segment; • association of the virus with a distinct main host or a group of sympatric hosts; • dispersion of the virus in a distinct defined geographical area; • association (or not) with human disease; • virus shares less than 88% NP amino acid sequence identity (Radoshitzky et al., 201…	<90% amino acid identity of RdRp gene
11	jk2021CZSWF_L5_Q0010W0073_k141_79787	C_AA280356.1	9614	Arenavirus sp.	95.7	ssRNA (-)	Bunyavirales	Arenaviridae	Mammarenavirus	Mammarenavirus wenzhouense	rodents	known	• virus shares less than 80% nucleotide sequence identity in the S segment and less than 76% identity in the L segment; • association of the virus with a distinct main host or a group of sympatric hosts; • dispersion of the virus in a distinct defined geographical area; • association (or not) with human disease; • virus shares less than 88% NP amino acid sequence identity (Radoshitzky et al., 201…	<90% amino acid identity of RdRp gene
12	jk2021CZSWG_L5_Q0007W0073_k141_46286	C_AA280357.1	9492	Arenavirus sp.	95.7	ssRNA (-)	Bunyavirales	Arenaviridae	Mammarenavirus	Mammarenavirus wenzhouense	rodents	known	• virus shares less than 80% nucleotide sequence identity in the S segment and less than 76% identity in the L segment; • association of the virus with a distinct main host or a group of sympatric hosts; • dispersion of the virus in a distinct defined geographical area; • association (or not) with human disease; • virus shares less than 88% NP amino acid sequence identity (Radoshitzky et al., 201…	<90% amino acid identity of RdRp gene
13	jk2021BLP2_L5_Q0016W0073_k141_286372	C_AA280354.1	4842	Norway rat pestivirus	94.4	ssRNA (+)	Flavivirales	Flaviviridae	Pestivirus	Norway rat pestivirus	rodents	known	• Nucleotide and deduced amino acid sequence relatedness. • Antigenic relatedness. • Host of origin.	<90% amino acid identity of RdRp gene
14	jk2017-19GZS2_L5_Q0012W0072_k141_135440	C_AA280368.1	2563	Wenzhou Rattus tanezumi pegivirus 1	99.6	ssRNA (+)	Flavivirales	Flaviviridae	Pegivirus	Wenzhou Rattus tanezumi pegivirus 1	rodents	known	> 0.31 amino acid p-distances in a conserved region of NS3 (positions 888–1635 as numbered in the HPgV reference sequence U22303), and > 0.31–0.36 in the NS5B region (amino acid positions 2398–2916) are considered to be separate species	<90% amino acid identity of RdRp gene
15	2404SGSF_k141_83153	C_AA280345.1	4232	Rodent pegivirus	96.6	ssRNA (+)	Flavivirales	Flaviviridae	Pegivirus	Rodent pegivirus	rodents	known	> 0.31 amino acid p-distances in a conserved region of NS3 (positions 888–1635 as numbered in the HPgV reference sequence U22303), and > 0.31–0.36 in the NS5B region (amino acid positions 2398–2917) are considered to be separate species	<90% amino acid identity of RdRp gene
16	201709ZJF_k141_260496	C_AA280329.1	860	Norway rat pegivirus	100	ssRNA (+)	Flavivirales	Flaviviridae	Pegivirus	Norway rat pegivirus	rodents	known	> 0.31 amino acid p-distances in a conserved region of NS3 (positions 888–1635 as numbered in the HPgV reference sequence U22303), and > 0.31–0.36 in the NS5B region (amino acid positions 2398–2918) are considered to be separate species	<90% amino acid identity of RdRp gene
17	2017ZJCG_k141_57990	C_AA280335.1	10423	Wenzhou Apodemus agrarius hepacivirus 1	94.4	ssRNA (+)	Flavivirales	Flaviviridae	Hepacivirus	Wenzhou shrew hepacivirus 1	shrews	known	>0.25 amino acid p-distances in a conserved region of NS3 (positions 1,123–1,566 as numbered in the HCV genotype 1a H77 reference sequence AF011751), and > 0.3 in the NS5B region (amino acid positions 2536–2959)	<90% amino acid identity of RdRp gene
18	2017ZJCS_k141_75536	C_AA280339.1	10368	Wenzhou Apodemus agrarius hepacivirus 1	94.5	ssRNA (+)	Flavivirales	Flaviviridae	Hepacivirus	Wenzhou shrew hepacivirus 1	shrews	known	>0.25 amino acid p-distances in a conserved region of NS3 (positions 1,123–1,566 as numbered in the HCV genotype 1a H77 reference sequence AF011751), and > 0.3 in the NS5B region (amino acid positions 2536–2960)	<90% amino acid identity of RdRp gene
19	2017ZJCG_k141_73115	C_AA280361.1	10224	Wenzhou Apodemus agrarius hepacivirus 1	93.7	ssRNA (+)	Flavivirales	Flaviviridae	Hepacivirus	Wenzhou shrew hepacivirus 1	shrews	known	>0.25 amino acid p-distances in a conserved region of NS3 (positions 1,123–1,566 as numbered in the HCV genotype 1a H77 reference sequence AF011751), and > 0.3 in the NS5B region (amino acid positions 2536–2961)	<90% amino acid identity of RdRp gene
20	2017ZJCS_k141_144603	C_AA280362.1	1322	Wenzhou Apodemus agrarius hepacivirus 1	95	ssRNA (+)	Flavivirales	Flaviviridae	Hepacivirus	Wenzhou shrew hepacivirus 1	shrews	known	>0.25 amino acid p-distances in a conserved region of NS3 (positions 1,123–1,566 as numbered in the HCV genotype 1a H77 reference sequence AF011751), and > 0.3 in the NS5B region (amino acid positions 2536–2962)	<90% amino acid identity of RdRp gene
21	2017GZCG_k141_85562	C_AA280333.1	10381	Wenzhou Apodemus agrarius hepacivirus 1	91.5	ssRNA (+)	Flavivirales	Flaviviridae	Hepacivirus	Wenzhou shrew hepacivirus 1	shrews	known	>0.25 amino acid p-distances in a conserved region of NS3 (positions 1,123–1,566 as numbered in the HCV genotype 1a H77 reference sequence AF011751), and > 0.3 in the NS5B region (amino acid positions 2536–2963)	<90% amino acid identity of RdRp gene
22	2017GZCG_k141_89827	C_AA280334.1	10470	Wenzhou Apodemus agrarius hepacivirus 1	91.4	ssRNA (+)	Flavivirales	Flaviviridae	Hepacivirus	Wenzhou shrew hepacivirus 1	shrews	known	>0.25 amino acid p-distances in a conserved region of NS3 (positions 1,123–1,566 as numbered in the HCV genotype 1a H77 reference sequence AF011751), and > 0.3 in the NS5B region (amino acid positions 2536–2964)	<90% amino acid identity of RdRp gene
23	2021SWCG_k141_93391	C_AA280343.1	10454	Wenzhou Apodemus agrarius hepacivirus 1	93.2	ssRNA (+)	Flavivirales	Flaviviridae	Hepacivirus	Wenzhou shrew hepacivirus 1	shrews	known	>0.25 amino acid p-distances in a conserved region of NS3 (positions 1,123–1,566 as numbered in the HCV genotype 1a H77 reference sequence AF011751), and > 0.3 in the NS5B region (amino acid positions 2536–2965)	<90% amino acid identity of RdRp gene
24	2021BLCG_k141_111084	C_AA280364.1	10558	Wenzhou Apodemus agrarius hepacivirus 1	91.7	ssRNA (+)	Flavivirales	Flaviviridae	Hepacivirus	Wenzhou shrew hepacivirus 1	shrews	known	>0.25 amino acid p-distances in a conserved region of NS3 (positions 1,123–1,566 as numbered in the HCV genotype 1a H77 reference sequence AF011751), and > 0.3 in the NS5B region (amino acid positions 2536–2966)	<90% amino acid identity of RdRp gene
25	jk2021BLF1_L5_Q0014W0073_k141_67141	C_AA280352.1	6718	Orthohantavirus seoulense	99.6	ssRNA (-)	Bunyavirales	Hantaviridae	Orthohantavirus	Orthohantavirus seoulense	rodents	known	Demarcation of species is based upon DivErsity pArtitioning by hieRarchical Clustering (DEmARC) analysis) using concatenated deduced S, M, and L segment expression product sequences (Laenen et al., 2019). Phylogenetic relationships across the genus have been estimated using maximum likelihood trees generated from complete N, GPC and L amino-acid sequences, and for N and GPC amino-acid sequences (…	<90% amino acid identity of RdRp gene
26	jk2017ZJG_D501D701_k141_120808	C_AA280350.1	11511	Usmuvirus newyorkense	97.4	ssRNA (-)	Mononegavirales	Lispiviridae	Usmuvirus	Usmuvirus newyorkense	rodents	known	There is only one species in the genus. Members of additional species in the genus would be expected to be <85% identical in their coding-complete RdRP amino acid sequence.	ICTV
27	jk2017ZJG_D501D701_k141_201021	C_AA280351.1	11803	Usmuvirus newyorkense	95.7	ssRNA (-)	Mononegavirales	Lispiviridae	Usmuvirus	Usmuvirus newyorkense	rodents	known	There is only one species in the genus. Members of additional species in the genus would be expected to be <86% identical in their coding-complete RdRP amino acid sequence.	ICTV
28	jk2017ZJG_D501D701_k141_152362	C_AA280369.1	11837	Usmuvirus newyorkense	99.3	ssRNA (-)	Mononegavirales	Lispiviridae	Usmuvirus	Usmuvirus newyorkense	rodents	known	There is only one species in the genus. Members of additional species in the genus would be expected to be <87% identical in their coding-complete RdRP amino acid sequence.	ICTV
29	jk2021BLG1_L5_Q0023W0073_k141_63976	C_AA280353.1	1552	Usmuvirus newyorkense	97.7	ssRNA (-)	Mononegavirales	Lispiviridae	Usmuvirus	Usmuvirus newyorkense	rodents	known	There is only one species in the genus. Members of additional species in the genus would be expected to be <88% identical in their coding-complete RdRP amino acid sequence.	ICTV
30	2410SGCS_k141_6909	C_AA280348.1	3806	Crocidura tanakae henipavirus	96.5	ssRNA (-)	Mononegavirales	Paramyxoviridae	Henipavirus	Wufeng Crocidura attenuata henipavirus 1	shrews	known	The distance in the phylogenic tree based on the comparison of complete large (L) protein amino acid sequences.	ICTV
31	2017ZJCS_k141_149101	C_AA280340.1	7253	Wenzhou Apodemus agrarius henipavirus 1	98.2	ssRNA (-)	Mononegavirales	Paramyxoviridae	Henipavirus	Wenzhou shrew henipavirus 1	shrews	known	The distance in the phylogenic tree based on the comparison of complete large (L) protein amino acid sequences.	ICTV
32	2021SWCS_k141_122598	C_AA280344.1	18112	Wenzhou Apodemus agrarius henipavirus 1	98.5	ssRNA (-)	Mononegavirales	Paramyxoviridae	Henipavirus	Wenzhou shrew henipavirus 1	shrews	known	The distance in the phylogenic tree based on the comparison of complete large (L) protein amino acid sequences.	ICTV
33	2017ZJCP_k141_77740	C_AA280336.1	16215	Yunnan shrew morbillivirus 1	91.4	ssRNA (-)	Mononegavirales	Paramyxoviridae	Morbillivirus	Yunnan shrew morbillivirus 1	shrews	known	The distance in the phylogenic tree based on the comparison of complete large (L) protein amino acid sequences.	ICTV
34	2404SGSS_k141_261978	C_AA280346.1	14448	Jeilongvirus sp.	99.1	ssRNA (-)	Mononegavirales	Paramyxoviridae	Jeilongvirus	Tailam virus	rodents	known	The distance in the phylogenic tree based on the comparison of complete large (L) protein amino acid sequences.	ICTV
35	jk2021BLS2_L5_Q0248W0073_k141_80948	C_AA280355.1	20784	Beilong virus	99.8	ssRNA (-)	Mononegavirales	Paramyxoviridae	Jeilongvirus	Beilong virus	rodents	known	The distance in the phylogenic tree based on the comparison of complete large (L) protein amino acid sequences.	ICTV
36	2017ZJCS_k141_67167	C_AA280341.1	1680	Murine chapparvovirus	78	ssDNA	Parvovirales	Parvoviridae	Hamaparvovirinae	Parvovirinae sp.	shrews	novel	None	<90% amino acid identity of RdRp gene
37	2410SGCF_k141_63749	C_AA280347.1	865	Mudanjiang phlebovirus	79.9	ssRNA (-)	Bunyavirales	Phenuiviridae	Phlebovirus	Phenuiviridae sp.	shrews	novel	Less than 95% identity in the amino acid sequence of the RdRP	ICTV
38	2021SWCF_k141_180241	C_AA280342.1	1224	Mischivirus E	97.4	ssRNA (+)	Picornavirales	Picornaviridae	Mischivirus	Mischivirus E	shrews	known	A picornavirus species is a class of phylogenetically related viruses that would normally be expected to share (i) a significant degree of amino acid identity of P1, 2C, 3C and 3D proteins, (ii) monophyly in phylogenetic trees, (iii) essentially identical genome maps, and (iv) a significant degree of compatibility in proteolytic processing, replication, encapsidation and genetic recombination.	<90% amino acid identity of RdRp gene
39	jk2017-19GZG1_L5_Q0014W0072_k141_200494	C_AA280349.1	10746	Longquan rodent ribovirus 1	99.4	/	unclassified Riboviria	/	/	Longquan rodent ribovirus 1	rodents	known	None	<90% amino acid identity of RdRp gene
40	jk2017-19GZG1_L5_Q0014W0072_k141_199843	C_AA280367.1	942	Wenzhou rodent hepe-like virus 1	55.7	/	unclassified Riboviria	/	/	Rodent ribovirus	rodents	novel	None	<90% amino acid identity of RdRp gene
41	jk2017-19GZG1_L5_Q0014W0072_k141_117295	C_AA280366.1	1743	Wenzhou rodent bunyavirus 3	94.7	ssRNA (-)	unclassified Bunyaviricetes	/	/	Wenzhou rodent bunyavirus 3	rodents	known	None	<90% amino acid identity of RdRp gene
42	jk2017ZJG_D501D701_k141_177316	C_AA280370.1	1223	Wenzhou rodent bunyavirus 3	94.3	ssRNA (-)	unclassified Bunyaviricetes	/	/	Wenzhou rodent bunyavirus 3	rodents	known	None	<90% amino acid identity of RdRp gene

## Sheet: Table S4
S4 Table. Detection of Mammarenavirus wenzhouense in various organs within individual rodents.
Library	Organs	Sample	Virus query	Ct (mean ± SD)	TPM in libraries
SC-R-LU01	lung	2021CZ01F	Mammarenavirus wenzhouense	13.54 ± 0.13	34365.9
		2021CZ02F	Mammarenavirus wenzhouense	30.11 ± 0.07
		2021SW01F	Mammarenavirus wenzhouense	29.30 ± 0.09
		2021SW02F	Mammarenavirus wenzhouense	0
SC-R-LI01	liver	2021CZ01G	Mammarenavirus wenzhouense	13.02 ± 0.05	32936.5
		2021CZ02G	Mammarenavirus wenzhouense	30.03 ± 0.08
		2021SW01G	Mammarenavirus wenzhouense	30.64 ± 0.10
		2021SW02G	Mammarenavirus wenzhouense	31.37 ± 0.12
ZJ-R-SP01	spleen	2021CZ01P	Mammarenavirus wenzhouense	15.45 ± 0.06	7078.19
		2021SW01P	Mammarenavirus wenzhouense	30.12 ± 0.17
		2021SW02P	Mammarenavirus wenzhouense	29.79 ± 0.04
SC-R-KI01	kidney	2021CZ01S	Mammarenavirus wenzhouense	13.74 ± 0.11	31417.9
		2021CZ02S	Mammarenavirus wenzhouense	31.44 ± 0.04
		2021SW01S	Mammarenavirus wenzhouense	31.79 ± 0.10
		2021SW02S	Mammarenavirus wenzhouense	32.96 ± 0.21

## Sheet: Table S5
S5 Table. Summary of contigs with BLASTx hits to conserved bacterial and eukaryotic marker genes.
NO.	Contigs	Length(bp)	BLASTx hit on a reference sequence	Identity (aa)	Gene	E-value
1	201709ZJF_k141_50214	471	XP_012649309.1 elongation factor EF-1 alpha subunit [Babesia microti strain RI]	98.1	EF1a	2.90e-102
2	jk2021BLF2_L5_Q0021W0073_k141_177780	737	ACO50136.1 elongation factor 1 alpha, partial [Trypanosoma avium]	97.1	EF1a	1.87e-172
3	2017ZJCF_k141_158383	520	YP_010248550.1 cytochrome c oxidase subunit 1 (mitochondrion) [Pneumocystis oryctolagi]	96	COX1	4.19e-109
4	jk2021BLF1_L5_Q0014W0073_k141_87595	1850	YP_009186400.1 cytochrome c oxidase subunit 1 (mitochondrion) [Pneumocystis carinii]	99.8	COX1	0
5	2404SGSF_k141_225142	1625	YP_007475012.1 cytochrome c oxidase subunit 1 (mitochondrion) [Pneumocystis murina]	94.5	COX1	0
6	2404SGSF_k141_172353	1960	YP_010248532.1 cytochrome c oxidase subunit 1 (mitochondrion) [Pneumocystis wakefieldiae]	94.8	COX1	1.27e-201
7	jk2021BLF1_L5_Q0014W0073_k141_36727	4175	YP_010248532.1 cytochrome c oxidase subunit 1 (mitochondrion) [Pneumocystis wakefieldiae]	100	COX1	0
8	jk2021BLF2_L5_Q0021W0073_k141_273793	3401	YP_010248532.1 cytochrome c oxidase subunit 1 (mitochondrion) [Pneumocystis wakefieldiae]	100	COX1	0
9	201709ZJF_k141_127439	2448	YP_010248532.1 cytochrome c oxidase subunit 1 (mitochondrion) [Pneumocystis wakefieldiae]	100	COX1	0
10	201709ZJF_k141_183627	1707	YP_010248525.1 apocytochrome b (mitochondrion) [Pneumocystis wakefieldiae]	100	cytb	1.65e-259
11	2404SGSF_k141_171952	474	YP_010248525.1 apocytochrome b (mitochondrion) [Pneumocystis wakefieldiae]	100	cytb	1.55e-104
12	2404SGSF_k141_285830	665	QDH43538.1 apocytochrome b, partial (mitochondrion) [Pneumocystis sp.]	96.4	cytb	4.44e-152
13	jk2021BLF1_L5_Q0014W0073_k141_249439	1949	YP_010248525.1 apocytochrome b (mitochondrion) [Pneumocystis wakefieldiae]	100	cytb	9.10e-275
14	jk2021BLF1_L5_Q0014W0073_k141_168266	1380	YP_009186393.1 apocytochrome b (mitochondrion) [Pneumocystis carinii]	100	cytb	9.72e-274
15	jk2021BLF2_L5_Q0021W0073_k141_219246	504	YP_009186393.1 apocytochrome b (mitochondrion) [Pneumocystis carinii]	99.4	cytb	2.35e-115
16	jk2021CZSWF_L5_Q0010W0073_k141_335937	637	YP_009347359.1 cytochrome b (mitochondrion) [Nippostrongylus brasiliensis]	96.7	cytb	1.28e-22
17	201709ZJF_k141_283795	503	YP_009347359.1 cytochrome b (mitochondrion) [Nippostrongylus brasiliensis]	91	cytb	1.70e-51
18	201709ZJF_k141_100941	792	YP_009347359.1 cytochrome b (mitochondrion) [Nippostrongylus brasiliensis]	88.3	cytb	1.02e-49
19	201709ZJF_k141_294985	1288	YP_009347350.1 cytochrome c oxidase subunit I (mitochondrion) [Nippostrongylus brasiliensis]	93	COX1	3.97e-184
20	201709ZJF_k141_79287	432	BCV19674.1 cytochrome c oxidase subunit I, partial (mitochondrion) [Nippostrongylus brasiliensis]	92.7	COX1	2.46e-25
21	2404SGSF_k141_211888	443	BCV19674.1 cytochrome c oxidase subunit I, partial (mitochondrion) [Nippostrongylus brasiliensis]	92.7	COX1	2.83e-25
22	jk2021BLS2_L5_Q0248W0073_k141_284361	639	EMO04850.1 DNA-directed RNA polymerase, beta subunit-like protein [Leptospira interrogans serovar Icterohaemorrhagiae str. Verdun HP]	99.5	rpoB	2.68e-147
23	jk2017-19GZF1_L5_Q0007W0072_k141_19538	807	ASN78106.1 cytochrome c oxidase subunit I, partial (mitochondrion) [Angiostrongylus cantonensis]	93.8	COX1	5.71e-165
24	jk2021CZSWF_L5_Q0010W0073_k141_301340	1172	YP_003097106.1 cytochrome b (mitochondrion) [Angiostrongylus cantonensis]	91.4	cytb	8.77e-143
25	jk2021BLF2_L5_Q0021W0073_k141_7540	684	AGF94775.1 cytochrome c oxidase subunit I (kinetoplast) [Trypanosoma cruzi marinkellei]	94.5	COX1	5.12e-116
26	jk2017ZJG_D501D701_k141_25450	3247	KRX93700.1 Elongation factor 1-alpha, partial [Trichinella pseudospiralis]	93.1	EF1a	0
27	jk2021BLG1_L5_Q0023W0073_k141_255198	495	KRY90096.1 Elongation factor 1-alpha [Trichinella pseudospiralis]	94.5	EF1a	8.50e-108
28	jk2021BLG2_L5_D502D702_k141_96533	624	KRY90096.1 Elongation factor 1-alpha [Trichinella pseudospiralis]	94.2	EF1a	7.38e-139
29	jk2017-19GZF1_L5_Q0007W0072_k141_206355	3429	CAC13912.1 DNA GYRASE SUBUNIT B [Mycoplasmopsis pulmonis]	98.8	gyrb	0
30	jk2017-19GZF1_L5_Q0007W0072_k141_138395	7987	WP_010925346.1 DNA-directed RNA polymerase subunit beta' [Mycoplasmopsis pulmonis]	96.4	rpoc	0
